# Supplementary material for: A survey of testicular texture in canine ultrasound images
Source: Front Vet Sci. 2023 Aug 11;10:1206916. doi: 10.3389/fvets.2023.1206916 (PMC10450916; doi:10.3389/fvets.2023.1206916)
Supplement: Supplementary file 1 [file Data_Sheet_1.zip]

Archive with 5 entries (4 files):
- Frontiersin----texture-analysis-main/
- Frontiersin----texture-analysis-main/README.md
- Frontiersin----texture-analysis-main/texture.ipynb
- Frontiersin----texture-analysis-main/texture.py
- Frontiersin----texture-analysis-main/tp_051_ls_0002.png
